# Supplementary material for: Association between TGFβ1 Levels in Cord Blood and Weight Progress in the First Year of Life
Source: Biomedicines. 2023 Aug 8;11(8):2220. doi: 10.3390/biomedicines11082220 (PMC10452394; doi:10.3390/biomedicines11082220)
Supplement: Supplementary file 1 [file biomedicines-11-02220-s001.zip]

Archive with 1 entries (1 files):
- biomedicines-2533385-supplementary.pdf
